# Supplementary material for: Strategies to increase downloads of COVID–19 exposure notification apps: A discrete choice experiment
Source: PLoS One. 2021 Nov 1;16(11):e0258945. doi: 10.1371/journal.pone.0258945 (PMC8559927; doi:10.1371/journal.pone.0258945)
Supplement: S1 File — (ZIP) [file pone.0258945.s004.zip]

Archive with 8 entries (5 files):
- PONE-REPLICATION/
- PONE-REPLICATION/PONE-replication-09282021sh.do
- __MACOSX/
- __MACOSX/PONE-REPLICATION/
- __MACOSX/PONE-REPLICATION/._PONE-replication-09282021sh.do
- PONE-REPLICATION/dce-design.csv
- __MACOSX/PONE-REPLICATION/._dce-design.csv
- PONE-REPLICATION/survey-data.dta
