# Supplementary material for: Strategies to increase downloads of COVID–19 exposure notification apps: A discrete choice experiment
Source: PLoS One. 2021 Nov 1;16(11):e0258945. doi: 10.1371/journal.pone.0258945 (PMC8559927; doi:10.1371/journal.pone.0258945)
Supplement: S1 File — (ZIP) [file pone.0258945.s004.zip › PONE-REPLICATION/PONE-replication-09282021sh.do]

********************************************************************************
*** ANALYSIS OF DCE DATA ON FINANCIAL INCENTIVES TO DOWNLOAD DIGITAL CONTACT
*** TRACING APPS
********************************************************************************

 /* The analyses detailed below use the following files:
	- survey-data.dta, which contains one row per internet users contacted to 
	participate in the study (n=726). Among those, there are 394 participants 
	who completed the study 
	- dce-design.csv, which contains the characteristics of each choice set 
	presented to study participants
	
*/

cd "XXX" /* include path to own working directory */
set more off
use survey-data, clear

***********************************************************
*** Figure 1 (flow chart)

ta term  /* the table describes outcomes of those who did not complete the 
			survey experiment */

***********************************************************			
*** Figure 2 (selectivity).

* create a summary version of the outcome variable for those screened for 
* eligibility

g outcome = 1 if studyintro==4
replace outcome = 2 if term=="age" |term=="english" | ///
						term=="phone" | term=="tested_positive"
replace outcome = 3 if term=="no_consent"
replace outcome = 5 if c1!=.
replace outcome = 4 if term=="att_check"

label define outcome 1 "Not interested" 2 "Not eligible" 3 "Did not consent" ///
 4 "Failed attention check" 5 "Completed experiment"
 
 label values outcome outcome

* Analyze selectivity by age

g agegroup = 1 if age==2
replace agegroup= 2 if age==4 | age==5
replace agegroup= 3 if age==6 | age==7
replace agegroup= 4 if age==8 | age==9
replace agegroup= 5 if age==10 | age==11 | age==12
*replace agegroup= 6 if age==12

label define agegroups 1 "18-24y" 2 "25-34y" 3 "35-44y" 4 "45-54y" 5 "55-69y" 
	
label values agegroup agegroups

spineplot  outcome agegroup if outcome>=3 /* finalize appearance in editor */

********************************************************************************
** Now we focus on participants (n = 394)

keep if vers_cbconjoint!=.
sort responseid
g studyid = _n
rename vers_cbconjoint question_set
rename covid* *

label define gender 1 "Male" 2 "Women"
label values gender gender

g raceth= 1 if race==2 & hispanic==0
replace raceth = 2 if race==1 & hispanic==0
replace raceth = 3 if hispanic==1
replace raceth = 4 if raceth==.

label define raceth 1 "Non-Hispanic white" 2 "Non-Hispanic black" ///
	3 "Hispanic" 4 "Other"
label values raceth raceth

g educat = 1 if education==1 | education==2
replace educat = 2 if education==3
replace educat = 3 if education==4 |education==5
replace educat = 4 if education==6
replace educat = 5 if education==7 |education==8

label define educ 1 "HS or less" 2 "Vocational degree" ///
					3 "Associates/incompl. college" 4 "Undergraduate degree" ///
					5 "Post-graduate degree"

label values educat educ

label define worry 1 "Extremely worried" 2 "Modertaly worried" ///
			3 "Somewhat worried" 4 "Slightly worried" 5 "Not worried" ///
				999 "Don't know"
label values _worry worry

***********************************************************			
*** Table 2 (sample characteristics)

ta gender
ta raceth
ta agegroup
ta educat
ta _worry

***********************************************************			
*** Supplementary figure S2 (number of opt-outs)

forvalues i=1/10{
	gen optout`i'=(c`i'==3)
	}
egen numoptout = rowtotal(optout*)

hist numoptout, percent col(none) lcol(gs1) ///
 yla(0(25)100, grid angle(horizontal)) discrete ///
 ytitle("% of" "respondents", orientation(horizontal)) ///
 xtitle("Number of times selected" `""No Download" option"') ///
 xscale(noextend) saving(optouts, replace)

 
***********************************************************			
*** Supplementary figure S1 (number of correct quiz answers)
 

* we create dummy variables identifying correct answers to each question

g correct1 = (appcheck1==2)
g correct2 = (appcheck2==2)
g correct3 = (check1==2)
g correct4 = (check2==3)
g correct5 = (check3==1)
g correct6 = (check4==3)

egen numcorrect = rowtotal(correct*)

 hist numcorrect, discrete percent col(none) lcol(gs1) ///
 yla(0(25)100, grid angle(horizontal)) ///
 ytitle("% of" "respondents", orientation(horizontal)) ///
 xtitle("Number of correct answers" `""(out of 6 questions)"') ///
 xscale(noextend) saving(correct, replace)

******************************************************************************** 
********************************************************************************
*** Data preparations for the analysis of choice data 
********************************************************************************
********************************************************************************
 
reshape long c, i(studyid) j(question)
rename c choice_made
save dce-data, replace
clear

** Add design data, which describe actual choices each respondent had to make

import delimited dce-design.csv

reshape wide userdetails locationdata priceorincentives falsenotifications ///
	accuracy datasharing, i(question_set question) j(choice)
	
merge 1:m question_set question using dce-data
drop if _merge==1
drop _merge

foreach z in userdetails locationdata priceorincentives falsenotifications ///
	accuracy datasharing{
		g `z'3 = 0
		}

reshape long userdetails locationdata priceorincentives falsenotifications ///
	accuracy datasharing, i(studyid question) j(alternative)
	
** Implement effects coding

* User's details (ref = nothing asked)
g eff_details1 = -1 if userdetails==1
	replace eff_details1 = 1 if userdetails==2
	replace eff_details1 = 0 if userdetails==0

* Location data (ref = nothing asked)
g eff_location1 = -1 if locationdata==1
	replace eff_location1 = 1 if locationdata==2
	replace eff_location1 = 0 if locationdata==3
	replace eff_location1 = 0 if locationdata==0

g eff_location2 = -1 if locationdata==1
	replace eff_location2 = 0 if locationdata==2
	replace eff_location2 = 1 if locationdata==3
	replace eff_location2 = 0 if locationdata==0

* Price or incentive (ref = app is free)
g eff_price1 = -1 if priceorincentives==2
	replace eff_price1 = 1 if priceorincentives==1
	replace eff_price1 = 0 if priceorincentives==3
	replace eff_price1 = 0 if priceorincentives==4
	replace eff_price1 = 0 if priceorincentives==5
	replace eff_price1 = 0 if priceorincentives==0

g eff_price2 = -1 if priceorincentives==2
	replace eff_price2 = 0 if priceorincentives==1
	replace eff_price2 = 1 if priceorincentives==3
	replace eff_price2 = 0 if priceorincentives==4
	replace eff_price2 = 0 if priceorincentives==5
	replace eff_price2 = 0 if priceorincentives==0

g eff_price3 = -1 if priceorincentives==2
	replace eff_price3 = 0 if priceorincentives==1
	replace eff_price3 = 0 if priceorincentives==3
	replace eff_price3 = 1 if priceorincentives==4
	replace eff_price3 = 0 if priceorincentives==5
	replace eff_price3 = 0 if priceorincentives==0

g eff_price4 = -1 if priceorincentives==2
	replace eff_price4 = 0 if priceorincentives==1
	replace eff_price4 = 0 if priceorincentives==3
	replace eff_price4 = 0 if priceorincentives==4
	replace eff_price4 = 1 if priceorincentives==5
	replace eff_price4 = 0 if priceorincentives==0

* Errors in notification (ref = 1 in 100)
g eff_notif1 = -1 if falsenotifications==1
	replace eff_notif1 = 1 if falsenotifications==2
	replace eff_notif1 = 0 if falsenotifications==3
	replace eff_notif1 = 0 if falsenotifications==0

g eff_notif2 = -1 if falsenotifications==1
	replace eff_notif2 = 0 if falsenotifications==2
	replace eff_notif2 = 1 if falsenotifications==3
	replace eff_notif2 = 0 if falsenotifications==0

* Sensitivity (ref = 60% sensitivity)
g eff_sens1 = -1 if accuracy==1
	replace eff_sens1 = 1 if accuracy==2
	replace eff_sens1 = 0 if accuracy==3
	replace eff_sens1 = 0 if accuracy==0

g eff_sens2 = -1 if accuracy==1
	replace eff_sens2 = 0 if accuracy==2
	replace eff_sens2 = 1 if accuracy==3
	replace eff_sens2 = 0 if accuracy==0

* Data sharing (ref = shared with other app users)
g eff_data1 = -1 if datasharing==1
	replace eff_data1 = 1 if datasharing==2
	replace eff_data1 = 0 if datasharing==3
	replace eff_data1 = 0 if datasharing==0

g eff_data2 = -1 if datasharing==1
	replace eff_data2 = 0 if datasharing==2
	replace eff_data2 = 1 if datasharing==3
	replace eff_data2 = 0 if datasharing==0


* Create dependent variable and alternative-specific constant for opt-out option
g select = 1 if choice_made==alternative
	replace select = 0 if choice_made!=alternative
g asc=(alternative==3)

* Create grouping variable for models
sort studyid question alternative
	g obs=_n
	bysort studyid question: egen choice=min(obs)

********************************************************************************
********************************************************************************
*** ANALYSIS OF CHOICE DATA
********************************************************************************
********************************************************************************


********************************************************************************
** 1st step: We fit random parameter logit models to estimate preference weights
********************************************************************************

set seed 4564
save analysis, replace

mixlogit select, group(choice) ///
rand(eff_price1 eff_price2 eff_price3 eff_price4 ///
eff_details1 eff_location1 eff_location2 ///
eff_notif1 eff_notif2 eff_sens1 eff_sens2 ///
eff_data1 eff_data2 asc) id(studyid) nrep(500)

*************************************************************************
** 2nd step: we simulate the effects of incentives/price on uptake
*************************************************************************

preserve

drop if alternative==3
set seed 5367
gen rnd=runiform()
bysort studyid choice (rnd): gen alt=_n
forvalues i=1/4{
	replace eff_price`i'=-1 if alt==1
	}
set seed 456
mixlpred pbase, nrep(500)

 * Scenario 1: pay for app $4.99
 
replace eff_price1=1 if alt==1
forvalues i=2/4{
	replace eff_price`i'=0 if alt==1
	}
set seed 87657
mixlpred pask, nrep(500)
 
 * Scenario 2: user gets $10
 
replace eff_price2=1 if alt==1
foreach i in 1 3 4{
	replace eff_price`i'=0 if alt==1
	}	
set seed 7865
mixlpred pget10, nrep(500)

 * Scenario 3: user gets $50
 
replace eff_price3=1 if alt==1
foreach i in 1 2 4{
	replace eff_price`i'=0 if alt==1
	}	
set seed 5675
mixlpred pget50, nrep(500)

 * Scenario 4: user gets $100
 
replace eff_price4=1 if alt==1
foreach i in 1 2 3{
	replace eff_price`i'=0 if alt==1
	}
set seed 56473
mixlpred pget100, nrep(500)

keep studyid pask pbase pget* alt choice
keep if alt==1
reshape long p, i(studyid choice) j(price) string

g incentive = 1 if price=="ask"
replace incentive = 2 if price=="base"
replace incentive = 3 if price=="get10"
replace incentive = 4 if price=="get50"
replace incentive = 5 if price=="get100"

label define incentive 1 "User pays $4.99" 2 "App is free" 3 "User gets $10" ///
	4 "User gets $50" 5 "User gets $100", replace
	
label values incentive incentive

***********************************************************			
*** Figure 3 (predicted effects of incentives)

replace p = p*100
graph box p if alt==1, over(incentive) ascategory yscale(r(0 1)) ///
	ylabel(0 "0%" 20 "20%" 40 "40%" 60 "60%" 80 "80%" 100 "100%", grid ///
	angle(horizontal)) ytitle("Predicted probability" "that potential user" ///
	"would download app",  orientation(horizontal)) ///
	box(1, fcolor(white) lcolor(black)) ///
	box(2, fcolor(white) lcolor(black)) ///
	box(3, fcolor(white) lcolor(black)) ///
	box(4, fcolor(white) lcolor(black)) ///
	box(5, fcolor(white) lcolor(black)) ///
	marker(1, mcol(black) msym(circle_hollow)) saving(simulation, replace)

restore
 
********************************************************************************
** 3rd step: we estimate the importance of each attribute for decision-making
********************************************************************************

** We get individual coefficients from the random parameter logit models

set seed 64738

use analysis, clear
	mixlbeta eff_price1 eff_price2 eff_price3 eff_price4 ///
	eff_details1 eff_location1 eff_location2 ///
	eff_notif1 eff_notif2 eff_sens1 eff_sens2 ///
	eff_data1 eff_data2, ///
	nrep(500) saving(indiv-coeffs) replace
	clear
	
** We retrieve the omitted variables from effects coding

use indiv-coeffs, clear
foreach z in details location price notif sens data{
	egen eff_`z'0 = rowtotal(eff_`z'*)
	replace eff_`z'0 = -eff_`z'0
	}
	
** We calculate the importance of each attribute

foreach z in details location price notif sens data{
	egen min`z' = rowmin(eff_`z'*)
	egen max`z' = rowmax(eff_`z'*)
	gen imp`z' = max`z' - min`z'
	}
	
egen importance = rowtotal(imp*)
foreach z in details location price notif sens data{
	gen relimp`z' = (imp`z'/importance)*100
	}
g relimpprivacy = relimpdetails+relimplocation+relimpdata
g relimpaccuracy = relimpnotif + relimpsens

** We plot the importance of each domain (price/privacy/accuracy)

keep studyid relimpprice relimpprivacy relimpaccuracy
reshape long relimp, i(studyid) j(attribute) string
g attrib2 = 1 if attribute=="price"
replace attrib2 = 2 if attribute=="accuracy"
replace attrib2 = 3 if attribute=="privacy"

label define attribute 1 "Price/Incentives" 2 "Accuracy" 3 "Privacy"
label values attrib2 attribute


***********************************************************			
*** Figure 2 (relative importance of attributes)

graph box relimp, over(attrib2) yscale(r(0 100)) ///
	   ylabel(0 "0%" 20 "20%" 40 "40%" 60 "60%" 80 "80%" 100 "100%", ///
	   grid angle(horizontal)) ///
	   ytitle("Attribute importance" "in decision-making", ///
	   orientation(horizontal)) ///
	   box(1, fcolor(white) lcolor(black)) ///
		box(2, fcolor(white) lcolor(black)) ///
		box(3, fcolor(white) lcolor(black)) ///
		marker(1, mcol(black) msym(circle_hollow)) saving(importance`i', replace)
		
***********************************************************			
*** Figure S3 (Distribution of individual coefficients from random parameter 
*** logit models)

clear
use indiv-coeffs, clear

* we recover the coefficient for the reference category

g eff_details0=-(eff_details1)
g eff_location0=-(eff_location1+ eff_location2)
g eff_price0=-(eff_price1+ eff_price2+ eff_price3+ eff_price4)
g eff_notif0=-(eff_notif1+ eff_notif2)
g eff_sens0=-(eff_sens1+ eff_sens2)
g eff_data0=-(eff_data1+ eff_data2)


save, replace
clear

* We then plot the distribution of individual coefficients

foreach z in details location notif sens data{
	use indiv-coeffs, clear
	keep studyid eff_`z'*
	reshape long eff_`z', i(studyid) j(level)
	graph box eff_`z', over(level) yscale(r(-3 3)) ylabel(-3(1)3,  ///
	grid angle(horizontal)) ytitle("Utility score") legend(off) ///
	yline(0, lcol(red) lp(dash) lw(thick)) ///
	box(1, fcolor(white) lcolor(black)) ///
		box(2, fcolor(white) lcolor(black)) ///
	marker(1, mcol(black) msym(circle_hollow))  ///
	marker(2, mcol(black) msym(circle_hollow)) ///
	saving(`z',replace)
	clear
	}

foreach z in price{
	use indiv-coeffs, clear
	keep studyid eff_`z'*
	reshape long eff_`z', i(studyid) j(level)
	drop if eff_`z'>3
	replace level = -1 if level==0
	replace level = 0 if level==1
	replace level= 1 if level==-1
	graph box eff_`z', over(level) yscale(r(-3 3)) ylabel(-3(1)3,  ///
	grid angle(horizontal)) ytitle("Utility score") legend(off) ///
	yline(0, lcol(red) lp(dash) lw(thick)) ///
	box(1, fcolor(white) lcolor(black)) ///
		box(2, fcolor(white) lcolor(black)) ///
	marker(1, mcol(black) msym(circle_hollow))  ///
	marker(2, mcol(black) msym(circle_hollow)) ///
	saving(`z',replace)
	clear
	}

	
graph combine details.gph location.gph data.gph notif.gph sens.gph price.gph, /// 
		rows(2) /* appearance finalized in graph editor
